# Supplementary material for: Associations between 47 anthropometric markers derived from a body scanner and relative fat-free mass in a population-based study
Source: BMC Public Health. 2024 Apr 18;24:1079. doi: 10.1186/s12889-024-18611-w (PMC11025281; doi:10.1186/s12889-024-18611-w)
Supplement: Supplementary file 1 — Supplementary Material 1 [file 12889_2024_18611_MOESM1_ESM.xlsx]

## Sheet: Sheet1
Supplementary Table 1. Age- and body height adjusted associations of anthropometric markers from 3d body scanning with fat-free mass derived from air displacement plethysmography in females and males
variable	gender	number	beta	lb	ub	p	-log(p)	r2	ranking
bs_st_circ_middle_hip	Females	782	-6.85	-7.15	-6.55	0	491.481	0.758172	1
bs_st_circ_high_hip	Females	784	-6.7	-7	-6.4	0	478.253	0.748917	2
bs_st_circ_max_belly	Females	784	-6.69	-7	-6.38	0	469.361	0.74313	3
bs_st_circ_belly	Females	784	-6.66	-6.97	-6.35	0	464.354	0.739812	4
bs_st_circ_waist	Females	782	-6.89	-7.22	-6.56	0	444.146	0.726898	5
bsiso_ss_butt_abdomen_depth	Females	784	-6.66	-6.98	-6.34	0	443.432	0.725482	6
bsiso_ss_abdominal_depth	Females	784	-6.72	-7.06	-6.38	0	424.221	0.71163	7
bs_st_circ_buttock	Females	784	-6.33	-6.65	-6.01	0	418.521	0.707387	8
bs_st_circ_high_waist	Females	782	-6.64	-6.98	-6.3	0	409.175	0.701227	9
bsiso_hs_body_depth	Females	784	-6.41	-6.75	-6.07	0	405.319	0.697319	10
bs_st_circ_hip	Females	783	-6.14	-6.48	-5.8	0	379.002	0.676476	11
bsiso_hs_hip_breadth	Females	784	-6.2	-6.55	-5.85	0	366.894	0.666004	12
bs_st_circ_knee_left	Females	784	-5.79	-6.16	-5.42	0	310.879	0.614469	13
bs_st_circ_knee_right	Females	784	-5.82	-6.19	-5.45	0	310.315	0.613911	14
bs_st_circ_thigh_left_horiz	Females	782	-5.77	-6.16	-5.38	0	287.236	0.592475	15
bs_st_circ_thigh_right_horiz	Females	782	-5.74	-6.13	-5.35	0	283.389	0.58843	16
bs_st_circ_calf_left	Females	783	-5.23	-5.64	-4.82	0	233.081	0.53023	17
bs_st_circ_upperarm_right	Females	773	-5.12	-5.53	-4.71	0	226.136	0.527248	18
bs_st_circ_calf_right	Females	783	-5.18	-5.59	-4.77	0	227.532	0.523501	19
bsiso_ss_buttock_knee_len	Females	784	-6.59	-7.11	-6.07	0	227.376	0.522554	20
bs_st_circ_upperarm_left	Females	776	-5.06	-5.47	-4.65	0	218.289	0.512621	21
bsiso_ss_thigh_clearance	Females	776	-5.12	-5.56	-4.68	0	202.619	0.495556	22
bs_st_circ_forearm_right	Females	776	-4.94	-5.37	-4.51	0	201.101	0.49471	23
bsiso_hs_chest_depth	Females	780	-5.3	-5.75	-4.85	0	204.411	0.493965	24
bsiso_hs_chest_breadth	Females	783	-4.99	-5.42	-4.56	0	202.661	0.490858	25
bsiso_neck_circumference	Females	777	-4.97	-5.42	-4.52	0	184.983	0.470989	26
bsiso_bideltoid_breadth	Females	782	-4.72	-5.18	-4.26	0	164.653	0.440373	27
bs_st_circ_wrist	Females	781	-4.72	-5.2	-4.24	0	155.737	0.428742	28
bs_st_circ_wrist_left	Females	617	-3.93	-4.47	-3.39	0	89.9893	0.362304	29
bs_st_circ_wrist_right	Females	600	-3.94	-4.5	-3.38	1.497e-37	84.7925	0.360973	30
bs_st_calf_ankle_ratio_r	Females	782	-3.88	-4.38	-3.38	0	102.843	0.346862	31
bs_st_circ_ankle_left	Females	783	-3.59	-4.1	-3.08	2.517e-38	86.5752	0.318318	32
bs_st_calf_ankle_ratio_l	Females	782	-3.55	-4.07	-3.03	2.007e-36	82.1963	0.311438	33
bs_st_circ_ankle_right	Females	783	-3.45	-3.97	-2.93	7.102e-35	78.6301	0.304348	34
bsiso_elbow_wrist_len	Females	783	-3.91	-4.52	-3.3	6.902e-33	74.0534	0.292859	35
bsiso_elbow_grip_len	Females	784	-3.5	-4.13	-2.87	8.648e-26	57.7099	0.263454	36
bs_st_circ_forearm_left	Females	775	-2.67	-3.18	-2.16	5.08e-23	51.3341	0.253053	37
bsiso_forearm_fingertip_len	Females	782	-3.03	-3.78	-2.28	6.816e-15	32.6195	0.214768	38
bsiso_hs_crotch_height	Females	784	4.3	3.13	5.47	1.358e-12	27.3252	0.204518	39
bsiso_shoulder_elbow_len	Females	781	2.42	1.65	3.19	1.394e-09	20.3913	0.191142	40
bsiso_ss_knee_height	Females	780	-2.77	-3.74	-1.8	2.623e-08	17.4565	0.183062	41
bsiso_hs_stature	Females	771	7.92	3.11	12.73	0.00131628	6.63294	0.162736	42
bs_st_thigh_knee_ratio_l	Females	782	0.88	0.22	1.54	0.00913261	4.6959	0.16163	43
bs_st_thigh_knee_ratio_r	Females	782	0.86	0.18	1.54	0.0125893	4.37491	0.161014	44
bs_st_circ_head	Females	661	-1.64	-2.25	-1.03	1.96e-07	15.4454	0.157401	45
bsiso_ss_height	Females	767	0.31	-0.73	1.35	0.558484	0.582529	0.152705	46
bsiso_hs_len_forehead	Females	771	-0.3	-0.86	0.26	0.286952	1.24844	0.152642	47
bs_st_circ_belly	Males	808	-6.43	-6.73	-6.13	0	461.662	0.704395	1
bs_st_circ_high_hip	Males	808	-6.43	-6.74	-6.12	0	459.834	0.703048	2
bs_st_circ_max_belly	Males	808	-6.42	-6.73	-6.11	0	454.791	0.699302	3
bs_st_circ_waist	Males	806	-6.43	-6.75	-6.11	0	435.426	0.685473	4
bs_st_circ_middle_hip	Males	806	-6.28	-6.6	-5.96	0	425.103	0.677276	5
bs_st_circ_high_waist	Males	806	-6.3	-6.63	-5.97	0	407.367	0.662693	6
bsiso_ss_abdominal_depth	Males	807	-6.16	-6.49	-5.83	0	400.475	0.655499	7
bsiso_hs_body_depth	Males	807	-6.06	-6.4	-5.72	0	378.561	0.637069	8
bsiso_ss_butt_abdomen_depth	Males	806	-6	-6.34	-5.66	0	366.291	0.626244	9
bs_st_circ_buttock	Males	808	-5.7	-6.06	-5.34	0	319.409	0.579009	10
bs_st_circ_hip	Males	806	-5.53	-5.9	-5.16	0	290.378	0.548561	11
bsiso_hs_hip_breadth	Males	807	-5.33	-5.76	-4.9	0	227.304	0.471254	12
bs_st_circ_knee_right	Males	808	-5.03	-5.46	-4.6	0	208.251	0.445125	13
bsiso_hs_chest_breadth	Males	807	-4.77	-5.18	-4.36	0	200.295	0.434412	14
bs_st_circ_knee_left	Males	808	-4.94	-5.37	-4.51	0	198.483	0.431503	15
bs_st_circ_thigh_right_horiz	Males	808	-5.15	-5.61	-4.69	0	190.463	0.420071	16
bs_st_circ_thigh_left_horiz	Males	808	-5.06	-5.53	-4.59	0	182.069	0.407862	17
bsiso_hs_chest_depth	Males	807	-4.49	-4.92	-4.06	0	170.589	0.391202	18
bsiso_neck_circumference	Males	804	-4.35	-4.78	-3.92	0	161.992	0.376283	19
bs_st_circ_calf_right	Males	808	-4.31	-4.75	-3.87	0	153.035	0.363625	20
bs_st_circ_calf_left	Males	808	-4.32	-4.77	-3.87	0	151.109	0.360578	21
bsiso_ss_thigh_clearance	Males	802	-4.34	-4.85	-3.83	0	120.306	0.310258	22
bsiso_bideltoid_breadth	Males	806	-4.03	-4.52	-3.54	0	113.492	0.297156	23
bs_st_circ_forearm_right	Males	803	-3.64	-4.11	-3.17	0	103.349	0.283685	24
bs_st_circ_forearm_left	Males	803	-3.6	-4.07	-3.13	0	100.473	0.278173	25
bs_st_circ_wrist	Males	805	-3.66	-4.16	-3.16	0	94.4679	0.265148	26
bs_st_circ_upperarm_left	Males	801	-3.46	-3.95	-2.97	0	88.3144	0.255938	27
bs_st_circ_upperarm_right	Males	802	-3.46	-3.95	-2.97	9.48e-39	87.5517	0.254782	28
bsiso_ss_buttock_knee_len	Males	806	-4.96	-5.66	-4.26	0	88.792	0.254372	29
bs_st_calf_ankle_ratio_r	Males	808	-3.36	-3.85	-2.87	1.623e-37	84.7112	0.246218	30
bs_st_calf_ankle_ratio_l	Males	808	-3.35	-3.84	-2.86	6.492e-37	83.325	0.243629	31
bs_st_circ_wrist_right	Males	723	-3.12	-3.65	-2.59	1.456e-28	64.0969	0.226819	32
bs_st_circ_wrist_left	Males	725	-3.05	-3.58	-2.52	1.316e-27	61.8949	0.218128	33
bsiso_hs_crotch_height	Males	807	5.13	4.2	6.06	1.748e-25	57.0064	0.192765	34
bs_st_circ_ankle_right	Males	808	-2.34	-2.88	-1.8	7.427e-17	37.1388	0.152351	35
bs_st_circ_ankle_left	Males	808	-2.31	-2.85	-1.77	1.928e-16	36.1851	0.150364	36
bs_st_circ_head	Males	784	-2.02	-2.55	-1.49	2.882e-13	28.8753	0.134513	37
bsiso_elbow_wrist_len	Males	806	-2.14	-2.84	-1.44	3.61e-09	19.4395	0.113078	38
bsiso_elbow_grip_len	Males	807	-1.84	-2.57	-1.11	8.475e-07	13.981	0.10124	39
bsiso_shoulder_elbow_len	Males	807	1.59	0.82	2.36	6.306e-05	9.67136	0.0919656	40
bsiso_ss_knee_height	Males	797	-2	-2.98	-1.02	6.824e-05	9.59241	0.0897015	41
bsiso_forearm_fingertip_len	Males	806	-1.53	-2.4	-0.66	0.00057374	7.46334	0.0876155	42
bsiso_hs_len_forehead	Males	802	-0.83	-1.35	-0.31	0.00188048	6.27623	0.0864119	43
bs_st_thigh_knee_ratio_l	Males	808	-1.01	-1.67	-0.35	0.00268316	5.92076	0.0860115	44
bs_st_thigh_knee_ratio_r	Males	808	-0.91	-1.58	-0.24	0.00767043	4.87038	0.0838449	45
bsiso_hs_stature	Males	803	5.15	1.27	9.03	0.00938452	4.66869	0.0832482	46
bsiso_ss_height	Males	799	0.06	-0.83	0.95	0.889328	0.11729	0.0735184	47
