# Supplementary material for: Associations between 47 anthropometric markers derived from a body scanner and relative fat-free mass in a population-based study
Source: BMC Public Health. 2024 Apr 18;24:1079. doi: 10.1186/s12889-024-18611-w (PMC11025281; doi:10.1186/s12889-024-18611-w)
Supplement: Supplementary file 2 — Supplementary Material 2 [file 12889_2024_18611_MOESM2_ESM.xlsx]

## Sheet: Sheet1
Supplementary Table 2. Age- and body height adjusted associations of anthropometric markers from 3d body scanning with fat-free mass derived from bioelectrical impedance analyses in females and males
variable	gender	Number	beta	lb	ub	pvalue	logp	r2	ranking
bs_st_circ_middle_hip	Females	782	-6.09	-6.38	-5.8	0	449.95	0.687551	1
bs_st_circ_high_hip	Females	784	-5.99	-6.28	-5.7	0	449.043	0.685873	2
bs_st_circ_belly	Females	784	-5.97	-6.26	-5.68	0	439.246	0.677876	3
bs_st_circ_max_belly	Females	784	-5.97	-6.26	-5.68	0	435.631	0.674874	4
bsiso_ss_butt_abdomen_depth	Females	784	-5.95	-6.25	-5.65	0	419.609	0.661231	5
bs_st_circ_buttock	Females	784	-5.73	-6.02	-5.44	0	413.573	0.655944	6
bs_st_circ_waist	Females	782	-6.15	-6.47	-5.83	0	411.757	0.655295	7
bsiso_ss_abdominal_depth	Females	784	-6.03	-6.34	-5.72	0	405.993	0.649187	8
bs_st_circ_high_waist	Females	782	-5.94	-6.26	-5.62	0	385.417	0.631133	9
bs_st_circ_hip	Females	783	-5.59	-5.9	-5.28	0	381.333	0.6267	10
bsiso_hs_body_depth	Females	784	-5.65	-5.97	-5.33	0	363.649	0.608931	11
bsiso_hs_hip_breadth	Females	784	-5.6	-5.92	-5.28	0	362.456	0.607732	12
bs_st_circ_thigh_right_horiz	Females	782	-5.2	-5.56	-4.84	0	281.712	0.518762	13
bs_st_circ_thigh_left_horiz	Females	782	-5.18	-5.54	-4.82	0	276.466	0.512227	14
bs_st_circ_knee_right	Females	784	-5.06	-5.42	-4.7	0	273.611	0.507346	15
bs_st_circ_knee_left	Females	784	-5.04	-5.39	-4.69	0	273.564	0.507286	16
bsiso_ss_buttock_knee_len	Females	784	-5.88	-6.36	-5.4	0	216.767	0.43006	17
bs_st_circ_calf_right	Females	783	-4.57	-4.95	-4.19	0	209.669	0.419946	18
bs_st_circ_calf_left	Females	783	-4.57	-4.95	-4.19	0	208.533	0.418252	19
bsiso_neck_circumference	Females	777	-4.69	-5.09	-4.29	0	206.324	0.417733	20
bsiso_ss_thigh_clearance	Females	776	-4.65	-5.05	-4.25	0	202.934	0.41334	21
bsiso_hs_chest_breadth	Females	783	-4.55	-4.94	-4.16	0	203.488	0.410487	22
bs_st_circ_upperarm_right	Females	773	-4.42	-4.8	-4.04	0	199.163	0.407852	23
bs_st_circ_upperarm_left	Females	776	-4.4	-4.79	-4.01	0	194.715	0.399043	24
bsiso_hs_chest_depth	Females	780	-4.7	-5.12	-4.28	0	192.881	0.395312	25
bs_st_circ_forearm_right	Females	776	-4.34	-4.74	-3.94	0	181.504	0.38004	26
bsiso_bideltoid_breadth	Females	782	-4.41	-4.82	-4	0	176.122	0.368184	27
bs_st_circ_wrist	Females	781	-3.96	-4.41	-3.51	0	127.734	0.285461	28
bs_st_calf_ankle_ratio_r	Females	782	-3.57	-4.03	-3.11	0	105.506	0.243368	29
bs_st_calf_ankle_ratio_l	Females	782	-3.27	-3.74	-2.8	1.92e-37	84.5435	0.201625	30
bs_st_circ_wrist_right	Females	600	-3.16	-3.69	-2.63	2.892e-28	63.4104	0.192459	31
bsiso_elbow_wrist_len	Females	783	-3.61	-4.16	-3.06	4.091e-34	76.879	0.184629	32
bs_st_circ_wrist_left	Females	617	-2.96	-3.47	-2.45	5.249e-27	60.5118	0.176892	33
bs_st_circ_ankle_left	Females	783	-2.97	-3.45	-2.49	2.792e-31	70.3534	0.171984	34
bs_st_circ_ankle_right	Females	783	-2.88	-3.36	-2.4	3.035e-29	65.6648	0.162013	35
bsiso_elbow_grip_len	Females	784	-3.19	-3.76	-2.62	4.396e-26	58.3865	0.145348	36
bs_st_circ_forearm_left	Females	775	-2.27	-2.74	-1.8	2.448e-20	45.1566	0.11735	37
bsiso_forearm_fingertip_len	Females	782	-2.94	-3.61	-2.27	6.066e-17	37.3413	0.0983995	38
bs_st_circ_head	Females	661	-1.95	-2.5	-1.4	1.26e-11	25.0971	0.0716805	39
bsiso_hs_crotch_height	Females	784	3.63	2.56	4.7	4.926e-11	23.7338	0.0668812	40
bsiso_ss_knee_height	Females	780	-2.18	-3.06	-1.3	1.627e-06	13.3287	0.0418576	41
bsiso_shoulder_elbow_len	Females	781	1.67	0.96	2.38	4.914e-06	12.2235	0.0401259	42
bsiso_hs_stature	Females	771	3.91	-0.52	8.34	0.0842755	2.47366	0.0166983	43
bs_st_thigh_knee_ratio_l	Females	782	0.4	-0.2	1	0.198303	1.61796	0.0165465	44
bs_st_thigh_knee_ratio_r	Females	782	0.26	-0.36	0.88	0.401181	0.913343	0.0153425	45
bsiso_hs_len_forehead	Females	771	-0.31	-0.82	0.2	0.240282	1.42594	0.0146389	46
bsiso_ss_height	Females	767	0.08	-0.88	1.04	0.867495	0.142145	0.0126068	47
bs_st_circ_waist	Males	806	-4.29	-4.65	-3.93	0	213.881	0.417715	1
bs_st_circ_max_belly	Males	808	-4.23	-4.58	-3.88	0	212.722	0.415485	2
bs_st_circ_high_waist	Males	806	-4.27	-4.63	-3.91	0	211.908	0.414846	3
bs_st_circ_belly	Males	808	-4.22	-4.57	-3.87	0	211.95	0.414363	4
bs_st_circ_high_hip	Males	808	-4.19	-4.54	-3.84	0	209.035	0.410103	5
bs_st_circ_middle_hip	Males	806	-4.09	-4.45	-3.73	0	196.968	0.392648	6
bsiso_ss_abdominal_depth	Males	807	-4.03	-4.39	-3.67	0	189.341	0.380824	7
bsiso_ss_butt_abdomen_depth	Males	806	-3.89	-4.26	-3.52	0	175.428	0.35967	8
bsiso_hs_body_depth	Males	807	-3.82	-4.19	-3.45	0	167.116	0.345625	9
bs_st_circ_buttock	Males	808	-3.66	-4.04	-3.28	0	153.559	0.322905	10
bs_st_circ_hip	Males	806	-3.56	-3.94	-3.18	0	143.042	0.305108	11
bsiso_hs_chest_breadth	Males	807	-3.46	-3.84	-3.08	0	136.385	0.293668	12
bsiso_hs_hip_breadth	Males	807	-3.44	-3.86	-3.02	0	116.755	0.258339	13
bsiso_neck_circumference	Males	804	-3.11	-3.5	-2.72	0	108.095	0.24286	14
bs_st_circ_thigh_right_horiz	Males	808	-3.35	-3.79	-2.91	0	101.872	0.23022	15
bs_st_circ_knee_right	Males	808	-3.03	-3.45	-2.61	0	93.0346	0.213168	16
bs_st_circ_thigh_left_horiz	Males	808	-3.19	-3.63	-2.75	0	91.5393	0.210247	17
bs_st_circ_knee_left	Males	808	-2.99	-3.41	-2.57	0	90.2812	0.20778	18
bsiso_hs_chest_depth	Males	807	-2.88	-3.29	-2.47	0	89.5651	0.206542	19
bsiso_ss_thigh_clearance	Males	802	-3.08	-3.54	-2.62	1.483e-35	80.1965	0.189167	20
bsiso_bideltoid_breadth	Males	806	-2.84	-3.28	-2.4	7.09e-34	76.3292	0.181196	21
bsiso_ss_buttock_knee_len	Males	806	-3.64	-4.25	-3.03	4.439e-29	65.2845	0.157891	22
bs_st_circ_calf_right	Males	808	-2.48	-2.9	-2.06	1.049e-28	64.4245	0.155411	23
bs_st_circ_calf_left	Males	808	-2.37	-2.8	-1.94	8.798e-26	57.6927	0.141242	24
bs_st_circ_forearm_right	Males	803	-2.31	-2.74	-1.88	9.379e-25	55.3261	0.137082	25
bs_st_circ_forearm_left	Males	803	-2.24	-2.67	-1.81	5.5e-23	51.2548	0.128624	26
bs_st_circ_upperarm_right	Males	802	-2.12	-2.56	-1.68	6.55e-20	44.1722	0.114044	27
bs_st_circ_wrist	Males	805	-2.17	-2.62	-1.72	7.334e-20	44.0592	0.112883	28
bs_st_circ_upperarm_left	Males	801	-2.06	-2.5	-1.62	8.613e-19	41.5958	0.108097	29
bs_st_calf_ankle_ratio_r	Males	808	-1.98	-2.42	-1.54	4.841e-18	39.8694	0.102659	30
bs_st_calf_ankle_ratio_l	Males	808	-1.9	-2.34	-1.46	1.83e-16	36.2372	0.0946101	31
bs_st_circ_wrist_right	Males	723	-1.62	-2.1	-1.14	4.798e-11	23.7603	0.0806528	32
bsiso_elbow_wrist_len	Males	806	-2.22	-2.81	-1.63	4.616e-13	28.404	0.0771252	33
bsiso_hs_crotch_height	Males	807	2.99	2.17	3.81	2.036e-12	26.9199	0.0737489	34
bs_st_circ_wrist_left	Males	725	-1.62	-2.09	-1.15	5.244e-11	23.6714	0.0719063	35
bs_st_circ_head	Males	784	-1.59	-2.05	-1.13	1.571e-11	24.8766	0.0690029	36
bsiso_elbow_grip_len	Males	807	-1.74	-2.36	-1.12	4.609e-08	16.8928	0.0508045	37
bs_st_circ_ankle_right	Males	808	-1.25	-1.72	-0.78	2.298e-07	15.2862	0.0471362	38
bs_st_circ_ankle_left	Males	808	-1.15	-1.62	-0.68	1.809e-06	13.2229	0.0424027	39
bsiso_forearm_fingertip_len	Males	806	-1.36	-2.1	-0.62	0.00031404	8.066	0.0303041	40
bs_st_thigh_knee_ratio_r	Males	808	-0.94	-1.51	-0.37	0.00118756	6.73586	0.0276383	41
bs_st_thigh_knee_ratio_l	Males	808	-0.83	-1.39	-0.27	0.00393843	5.53697	0.0249719	42
bsiso_hs_len_forehead	Males	802	-0.38	-0.82	0.06	0.0941542	2.36282	0.0172046	43
bsiso_ss_knee_height	Males	797	-0.49	-1.33	0.35	0.251305	1.38109	0.0158782	44
bsiso_shoulder_elbow_len	Males	807	0.29	-0.37	0.95	0.390354	0.940701	0.0156635	45
bsiso_ss_height	Males	799	-0.27	-1.03	0.49	0.476052	0.742229	0.0150626	46
bsiso_hs_stature	Males	803	0.02	-3.29	3.33	0.992072	0.00795928	0.0136418	47
